# Supplementary material for: Increased Dietary Intake of Saturated Fatty Acid Heptadecanoic Acid (C17:0) Associated with Decreasing Ferritin and Alleviated Metabolic Syndrome in Dolphins
Source: PLoS One. 2015 Jul 22;10(7):e0132117. doi: 10.1371/journal.pone.0132117 (PMC4511797; doi:10.1371/journal.pone.0132117)
Supplement: S1 Table — Data includes quality control results over a 12-month period at the reference laboratory. (XLSX) [file pone.0132117.s001.xlsx]

## Sheet: RBC
RBC Coefficient of Variation
			NORMAL CONTROL EFA %					ABNORMAL CONTROL EFA%
			1st Quarter	2nd Quarter	3rd Quarter	4th Quarter		1st Quarter	2nd Quarter	3rd Quarter	4th Quarter		Avg CV%
C16:0		Mean	18.8373	17.9663	17.9812	18.4327		14.4792	14.366	14.4908	14.9347
		StDev	0.548811	0.914458	0.676699	0.790756		0.506288	0.637331	0.35628	0.605851
		%CV	2.89947	5.08807	3.76774	4.29689		3.49956	4.40449	2.4474	4.07792		3.81019
C18:0		Mean	15.0485	14.8448	15.021	15.0716		23.1892	22.7192	22.72	22.7077
		StDev	0.385549	0.679251	0.503784	0.669884		0.860538	1.02329	0.431235	0.843444
		%CV	2.56011	4.57064	3.35787	4.44631		3.71008	4.4986	1.89969	3.76093		3.60053
C18:1w9		Mean	8.42033	8.46117	8.72617	8.77117		7.41133	7.30883	7.52583	7.71794
		StDev	0.238845	0.45204	0.476014	0.338316		0.299362	0.395805	0.223822	0.256335
		%CV	2.83244	5.36243	5.42348	3.84704		4.03331	5.40609	2.94017	3.28691		4.14148
C16:1w7		Mean	0.0888833	0.0895833	0.0860833	0.0857222		0.247567	0.274383	0.265833	0.277139
		StDev	0.00380127	0.0037634	0.00827302	0.00410113		0.00917284	0.010051	0.0124613	0.0216329
		%CV	4.30734	4.24408	9.5082	4.7577		3.71851	3.66552	4.73935	7.855		5.34946
Linoleic		Mean	11.1537	11.2455	11.7108	11.6843		8.60283	9.17767	9.99733	10.1105
		StDev	0.29419	0.466069	0.457493	0.513297		0.345045	0.467272	0.18297	0.520753
		%CV	2.6579	4.1844	3.92606	4.38348		4.03809	5.23119	1.81175	5.13167		3.92057
Arachidonic		Mean	13.0782	12.866	12.744	12.2493		24.0195	23.5347	23.0518	22.1846
		StDev	0.382775	0.655457	0.616717	0.600766		1.08793	1.27347	0.593917	0.69751
		%CV	2.92872	5.1066	4.81836	4.90997		4.53412	5.45101	2.56386	3.11908		4.17897
DHA		Mean	3.15983	3.19283	3.1415	3.21956		0.614483	0.6908	0.725617	0.7435
		StDev	0.164052	0.24027	0.212055	0.274502		0.039715	0.0432484	0.0275481	0.053581
		%CV	5.15515	7.52649	6.71324	8.58706		6.41422	6.43204	3.78328	7.19409		6.4757
Phytanic		Mean	0.00243433	0.00234333	0.002371	0.002045		0.003111	0.00354444	0.00329111	0.0034
		StDev	0.000339268	0.000506034	0.000299607	0.000272224		0.000711147	0.000503448	0.000362682	0.00052095
		%CV	7.17525	4.63078	7.91369	7.5122		22.8591	14.2039	11.0201	15.3221		11.3296
Pristanic		Mean	0.0007925	0.000785333	0.000857167	0.00101878		0.000749833	0.000850667	0.000937667	0.000840889
		StDev	4.51991e-05	6.30443e-05	0.000266584	0.000327809		7.42953e-05	0.000195183	9.19121e-05	0.000149336
		%CV	5.70335	8.02771	31.1006	32.1767		9.90825	22.9447	9.80221	17.7594		17.1779
C16DMA		Mean	2.04667	2.24567	2.2365	2.16744		0.459483	0.483333	0.4266	0.441628
		StDev	0.21643	0.26013	0.512599	0.158414		0.0507245	0.0561324	0.066325	0.0558337
		%CV	10.5972	11.5475	22.6457	7.49322		11.0226	11.6147	15.6364	12.8007		12.9197
C18DMA		Mean	3.4525	3.81533	3.81067	3.69422		1.10592	1.11017	0.9669	1.00197
		StDev	0.376683	0.429016	0.878985	0.267824		0.124999	0.12865	0.157142	0.126639
		%CV	10.9993	11.2112	22.8192	7.40415		11.3355	11.6094	16.3479	12.8013		13.066
Total		Mean	42.6318	42.0872	41.9528	42.5941		41.2775	40.806	40.8497	41.3073
Saturated		StDev	0.794446	1.64485	1.36159	1.46472		1.36738	1.70789	0.815143	1.52106
		%CV	1.8679	3.90725	3.24994	3.44117		3.31173	4.17392	1.99475	3.71657		3.2079
Total w9		Mean	12.8385	12.9113	13.0732	13.1886		14.7475	15.1968	15.4418	15.674
		StDev	0.211452	0.40473	0.542447	0.243234		0.313281	0.477002	0.251799	0.440718
		%CV	1.6428	3.14007	4.14242	1.84438		2.12897	3.14733	1.62927	2.80342		2.55983
Total w7/5		Mean	0.921	0.916817	0.8252	0.863822		2.3885	2.389	2.2935	2.29206
		StDev	0.0452733	0.0508629	0.0851399	0.0227883		0.0829731	0.135315	0.0707912	0.0594617
		%CV	4.95583	5.67704	10.5185	2.6148		3.47919	5.71222	3.08692	2.54494		4.82368
Total w6		Mean	30.963	30.9218	31.168	30.5469		37.1402	36.745	37.395	36.8983
		StDev	0.566022	0.987515	0.971159	1.29724		1.38494	1.38354	0.718464	1.12637
		%CV	1.83075	3.19272	3.11672	4.24453		3.73069	3.97699	1.90879	2.98122		3.1228
Total w3		Mean	5.42483	5.48467	5.37767	5.4175		1.90583	2.03493	2.04417	2.02017
		StDev	0.261508	0.383644	0.329449	0.433343		0.0919104	0.16655	0.137451	0.151678
		%CV	4.80065	6.99516	6.09684	8.03883		4.80733	8.14891	6.68784	7.49626		6.63398
Total Trans		Mean	0.615861	0.60905	0.54575	0.564317		0.6114	0.5662	0.49775	0.525422
		StDev	0.0388061	0.0377328	0.0386783	0.0295752		0.0292663	0.0297005	0.0373529	0.022884
		%CV	6.40715	6.37375	7.14508	5.30366		4.7238	5.26795	7.54943	4.34505		5.88948
Total FA		Mean	1295.92	1270.11	1303.01	1340.56		1318.37	1259.47	1389.52	1411.78
		StDev	75.1299	124.929	169.358	49.5484		112.613	88.0764	118.356	160.709
		%CV	5.91128	9.77156	13.0366	3.76099		8.39732	6.90653	8.44583	11.2777		8.43847
										Average CV% RBC			6.70257

## Sheet: Serum
Plasma Coefficient of Variation
			Normal EFA %					Abnormal EFA %
			1st Quarter	2nd Quarter	3rd Quarter	4th Quarter		1st Quarter	2nd Quarter	3rd Quarter	4th Quarter		Avg CV%
C26:0	Normal EFA %	MEAN	0.00865714	0.00851675	0.00915833	0.00942381		0.148592	0.152358	0.144884	0.151889
		StDev	0.000792599	0.000881051	0.000603234	0.000746378		0.00670056	0.00935078	0.00760835	0.00914717
		%CV	9.12873	10.3752	6.55401	7.92134		4.52167	6.06502	5.23883	6.02478		6.9787
C22:0	Normal EFA %	MEAN	0.648756	0.646377	0.637952	0.679579		0.563111	0.571796	0.55477	0.639884
		StDev	0.0344776	0.0351714	0.0454756	0.025463		0.0259246	0.0311325	0.0353278	0.0300986
		%CV	5.33554	5.42743	7.09668	3.75082		4.60129	5.40446	6.37068	4.77511		5.34525
C24:0	Normal EFA %	MEAN	0.602811	0.62908	0.61865	0.625448		0.9088	0.967037	0.927055	1.00922
		StDev	0.0314306	0.0370838	0.0367392	0.0249234		0.0390995	0.0567499	0.0471901	0.0438086
		%CV	5.20923	5.86411	5.93326	3.98678		4.30785	5.80409	5.09475	4.33604		5.06701
C18:1w9	Normal EFA %	MEAN	21.728	21.9268	21.9374	21.6501		25.4442	25.767	26.1899	25.1917
		StDev	0.286165	0.409326	0.401065	0.321922		0.561293	0.619	0.793362	0.363303
		%CV	1.31612	1.8716	1.83247	1.48824		2.20644	2.42453	3.02343	1.43773		1.95007
C16:1w7	Normal EFA %	MEAN	1.07084	1.09268	1.0514	1.09889		1.87727	1.94754	1.84222	2.05438
		StDev	0.0373088	0.0384673	0.0796657	0.0404188		0.0740252	0.0803404	0.140282	0.0580552
		%CV	3.49026	3.52688	7.66782	3.68263		3.96053	4.14113	7.73501	2.7837		4.62349
Linoleic	Normal EFA %	MEAN	30.0373	30.613	30.9025	30.2181		19.0516	19.1478	20.2047	18.8833
		StDev	1.25686	0.822419	1.59871	0.65197		0.67668	0.518208	1.40558	0.454417
		%CV	4.22	2.69735	5.12224	2.15498		3.54792	2.7346	6.92994	2.41156		3.72732
Arachidonic	Normal EFA %	MEAN	6.19083	6.08515	6.0308	6.26802		2.06772	2.04756	2.00817	1.85368
		StDev	0.417302	0.366173	0.466344	0.258943		0.185967	0.114093	0.194286	0.115809
		%CV	6.73464	6.01587	7.84258	4.12662		8.97965	5.58155	9.80229	6.2545		6.91721
DHA	Normal EFA %	MEAN	0.825422	0.847395	0.867237	0.903293		0.23	0.236753	0.236912	0.259996
		StDev	0.0628405	0.0524717	0.0681028	0.0531981		0.0187148	0.0176645	0.0223175	0.0211973
		%CV	7.60781	6.19787	7.91999	5.85372		8.13125	7.43076	9.55002	8.20961		7.61263
Phytanic	Normal EFA %	MEAN	0.0184222	0.0174827	0.0163667	0.0175981		0.874856	0.864123	0.800634	0.902304
		StDev	0.00173863	0.00157241	0.00155621	0.00131737		0.0517266	0.0631747	0.0593426	0.0529177
		%CV	9.51702	8.99264	9.5283	7.50325		5.80899	7.25084	7.41226	5.92135		7.74183
Pristanic	Normal EFA %	MEAN	0.0020619	0.0019866	0.00194199	0.00215131		0.207622	0.209901	0.191177	0.22019
		StDev	0.000329794	9.27158e-05	0.000195006	0.000193467		0.0150571	0.0149809	0.0124447	0.0114425
		%CV	15.9207	4.69127	10.0453	8.85045		7.20903	7.08029	6.50994	5.33614		8.20539
Total	Normal EFA %	MEAN	31.8807	31.2351	31.1737	31.6254		42.0504	41.637	40.671	42.7976
Saturated		StDev	1.74842	1.38728	1.62043	0.885629		1.441	1.25277	2.04844	0.804169
		%CV	5.46216	4.42748	5.18885	2.81119		3.42684	2.97399	5.03743	1.88506		3.90163
Total w9	Normal EFA %	MEAN	23.2777	23.5376	23.5139	23.2783		28.2057	28.5803	28.9119	27.7194
		StDev	0.26713	0.387563	0.411526	0.310022		0.480975	0.543334	0.799709	0.337272
		%CV	1.147	1.65057	1.75444	1.33291		1.70559	1.91684	2.76106	1.21203		1.68506
Total w7/5	Normal EFA %	MEAN	2.59749	2.5801	2.47059	2.53685		3.58778	3.61894	3.41222	3.7273
		StDev	0.0628784	0.10673	0.131048	0.0811329		0.159005	0.160568	0.188894	0.132641
		%CV	2.44761	4.1405	5.30977	3.20372		4.46737	4.44571	5.53534	3.50836		4.1323
Total w6	Normal EFA %	MEAN	38.5172	38.9776	39.1851	38.7973		23.003	23.0646	24.042	22.4076
		StDev	1.47561	1.06851	1.36669	0.809006		0.926213	0.658144	1.40118	0.523479
		%CV	3.84744	2.74757	3.48053	2.08258		4.02263	2.87758	5.82479	2.33908		3.40278
Total w3	Normal EFA %	MEAN	2.38578	2.43312	2.3895	2.4757		0.622189	0.63734	0.627399	0.652818
		StDev	0.168091	0.131133	0.156634	0.127993		0.0449336	0.0371855	0.056399	0.0408148
		%CV	7.03466	5.37769	6.61655	5.159		7.21857	5.80163	9.04437	6.28697		6.56743
Total Trans	Normal EFA %	MEAN	1.32594	1.23883	1.23364	1.26375		1.44992	1.37136	1.34488	1.57487
		StDev	0.0590421	0.116844	0.122058	0.051172		0.0771646	0.118157	0.128058	0.0832166
		%CV	4.45748	9.4186	9.84536	4.06429		5.34262	8.62257	9.38482	5.42861		7.07054
Total FA	Normal ug/ml	MEAN	2389.79	2311.89	2382.33	2533.29		1255.71	1159.96	1289.64	1292.19
		StDev	96.795	132.557	157.297	123.305		69.0648	92.4746	91.4717	80.8507
		%CV	4.03782	5.74803	6.60024	4.85128		5.50014	8.07353	7.08079	6.14213		6.00424
		Normal ug/ml						Abnormal ug/ml
C26:0		MEAN	0.205444	0.200123	0.217795	0.239476		1.87878	1.76951	1.86817	1.94111
		StDev	0.0180577	0.0133978	0.0186865	0.0185764		0.0857326	0.0969298	0.137337	0.146651
		%CV	8.67263	6.69781	8.55467	7.7472		4.56118	5.49218	7.29146	7.57191		7.07363
										Average CV% Plasma			5.44481

## Sheet: Standards
Internal Standard	Dependent Compound
C10:0	C8:0
	C9:0
	C10:0
	C10:1
	C11:0
	C11:1
C12:0	C12:0
	C12:1
	C13:0
	C13:1
C14:0	C14:0
	C14:1
	C14:2
C15:0	C15:0
	C15:1
Pristanic	Pristanic
	C16:2
C16:0	C16:0
	Sum C16:1 Trans FA
	C16:1(n-9)
	C16:1(n-7)
Phytanic	Phytanic
	C17:0
	C17:1
C18:0	C18:0
	Sum C18:1 Trans FA
	C18:1(n-9)
	C18:1(n-7)
	C18:1(n-5)
	C18:2(n-6)
	Sum C18:2 Trans FA
	C18:2(n-6) Conjugated
C20:0	C18:3(n-6)
	C18:3(n-3)
	C20:0
	C20:1(n-9)
	C20:3(n-9)
	C20:3(n-7)
	C20:2(n-6)
	C20:3(n-6)
	C20:4(n-6)
	C21:0
	C20:3(n-3)
	C20:5(n-3)
C22:0	C22:0
	C22:1(n-9)
	C22:2(n-6)
	C22:3(n-3)
	C23:0
	C22:5(n-6)
	C22:4(n-6)
	C22:6(n-3)
	C22:5(n-3)
C24:0	C24:0
	C24:1(n-9)
C26:0	C24:2
	C25:0
	C25:1
	C26:0
	C26:1
	C26:1 (n-7)
	C26:2
	C28:0
	C29:0
	C30:0
